# Supplementary material for: Comparison of the Genetic Basis of Yield Traits Between Main and Ratoon Rice in an Eight-Way MAGIC Population
Source: Plants (Basel). 2025 Nov 19;14(22):3527. doi: 10.3390/plants14223527 (PMC12656013; doi:10.3390/plants14223527)
Supplement: Supplementary file 1 [file plants-14-03527-s001.zip]

Archive with 1 entries (1 files):
- plants-3932793-supplementary.pdf
